# Supplementary material for: Effects of glucose, ethanol and acetic acid on regulation of ADH2 gene from Lachancea fermentati
Source: PeerJ. 2016 Mar 10;4:e1751. doi: 10.7717/peerj.1751 (PMC4793307; doi:10.7717/peerj.1751)
Supplement: Table S1 [file peerj-04-1751-s001.xls]

## Sheet: Figure 6
Sample	Time (h)	Cq Act1	Cq ADH2	∆Cq	∆∆Cq Expression		Time (h)	∆∆Cq Expression Lfeadh2	ADH2 (U/ml)	Ethanol (g/l)	Glucose (g/L)	Growth (600 nm)
Lfe	0	29.22	31.2	1.98	1		0	1	0.011254	0	15.6519	0.1994
Lfe	0	27.34	31.53	4.19			6	0.412309	0.000689022	13.1376	0.839506	6.1271
Lfe	6	26.38	28.5	2.12	0.412		12	1.26976	0.0243454	12.9385	0.395062	12.769
Lfe	6	24.53	32.18	7.65			18	1.69683	0.318558	10.6245	0.34321	18.662
Lfe	12	30.87	31.79	0.92	1.27		24	0.0769791	0.118052	8.88281	0	20.502
Lfe	12	30.87	30.55	-0.32			30	0.0525047	0.300873	6.71809	0	21.879
Lfe	18	25.44	25.99	0.55	1.7
Lfe	18	25.86	25.99	0.13			Time (h)	∆∆Cq Expression Sceadh2	ADH2 (U/ml)	Ethanol (g/l)	Glucose (g/L)	Growth (600 nm)
Lfe	24	26.31	31.97	5.66	0.08		0	1	0.0227377	0	20	0.1607
Lfe	24	26.31	29.81	3.5			6	11.4042	0.086587	10.7738	8.63704	6.2706
Lfe	30	26.12	32.37	6.25	0.05		12	14.7355	0.222324	14.4563	0.454321	9.3688
Lfe	30	28.21	31.72	3.51			18	24.9781	0.504823	9.25603	0.271605	13.265
							24	23.3108	0.470372	10.4504	0.269136	14.76
Sample	Time (h)	Cq Act1	Cq ADH2	∆Cq	∆∆Cq Expression		30	48.542	0.604502	6.36974	0	14.974
Sce	0	19.64	20.77	1.13	1
Sce	0	20.97	21.6	0.63
Sce	6	22.59	19.85	-2.74	11.4042
Sce	6	23.11	20.55	-2.56
Sce	12	23.29	19.27	-4.02	14.7355
Sce	12	24.15	29.27	5.12
Sce	18	20.17	17.7	-2.47	24.9781
Sce	18	22.97	18.51	-4.46
Sce	24	22.43	19.81	-2.62	23.3108
Sce	24	24.15	19.86	-4.29
Sce	30	23.03	19.69	-3.34	48.542
Sce	30	25.62	20.18	-5.44

## Sheet: Figure 7
			S. cerevisiae				L. fermentati
			ADH2 activity (Uml-1)	Glucose consumption rate (h-1)	Ethanol (g/L)	Acetic acid (%, w AA/w glc)	ADH2 activity (Uml-1)	Glucose consumption rate (h-1)	Ethanol (g/L)	Acetic acid (%, w AA/w glc)
		0	0.0227377	0	0	0	-0.011943	0	0	0
		6	0.086587	3.82765	8.45866	0.0229384	-0.0275609	3.87468	0.644668	0.0137723
		12	0.222324	1.93741	11.0919	0.0210181	0.143316	1.93704	0.715209	0.0267422
		18	0.504823	1.29195	8.35252	0.0157616	0.922141	1.29194	0.539506	0.0327266
		24	0.470372	0.968985	8.43943	0.0107546	0.135967	0.968933	0.471927	0.0141836
		30	0.604502	0.77508	6.65643	0.0119186	0.216353	0.775081	0.367064	0.00996687
